# Supplementary material for: Cortical Morphogenesis during Embryonic Development Is Regulated by miR-34c and miR-204
Source: Front Mol Neurosci. 2017 Feb 9;10:31. doi: 10.3389/fnmol.2017.00031 (PMC5299138; doi:10.3389/fnmol.2017.00031)
Supplement: Supplementary file 1 [file Table1.XLSX]

## Sheet: Sheet1
Supplementary Table S1. Global miRNA targeting analysis
Gene	Number of unique TargetScan families in 3'UTR	Number of E60-E80 up-regulated families	Number of E60-E80 down-regulated families	E60-E80 change in targeting of gene	P-value
CBLB	14	8	0	8	4e-05
CACNG2	12	6	0	6	0.00092
GCNT2	12	6	0	6	0.00103
SATB2	27	9	0	9	0.00145
DCX	34	10	0	10	0.00181
NLK	34	10	0	10	0.00205
LMAN2	6	5	1	4	0.00216
SLC39A11	6	4	0	4	0.00228
EPHA8	14	6	0	6	0.00281
EML4	10	5	0	5	0.0029
MAP3K7	10	5	0	5	0.00318
CRLF3	10	5	0	5	0.00344
EBF3	25	8	0	8	0.00372
SBK1	15	6	0	6	0.00381
FAM46A	20	7	0	7	0.00407
OXSR1	20	7	0	7	0.00409
GFPT2	11	5	0	5	0.00454
LGR4	11	5	0	5	0.00454
DAZAP1	7	4	0	4	0.00454
EDNRA	11	6	1	5	0.00463
KLHL29	11	5	0	5	0.00479
B3GNT5	7	4	0	4	0.0048
SYNJ1	11	6	1	5	0.0048
RCBTB1	4	3	0	3	0.00534
JARID2	21	8	1	7	0.00557
CCNC	4	3	0	3	0.00571
FAM196A	4	3	0	3	0.00625
ARPP19	27	9	1	8	0.0066
JPH3	12	5	0	5	0.00715
DUSP5	12	5	0	5	0.0072
TRIP12	12	5	0	5	0.00738
CTNNBIP1	12	6	1	5	0.0075
PPP1R12A	22	7	0	7	0.00762
FAM175B	17	6	0	6	0.00793
FIGN	47	12	1	11	0.00795
MAP1B	28	8	0	8	0.00798
UGT8	8	4	0	4	0.00814
ZCCHC2	17	7	1	6	0.00818
CEP85L	28	9	1	8	0.00828
H3F3C	8	4	0	4	0.00832
SORCS3	8	4	0	4	0.00837
ITGA5	8	4	0	4	0.0084
USP45	8	4	0	4	0.00849
FAM81A	17	7	1	6	0.0086
CDCA7L	8	4	0	4	0.00863
GSK3B	29	9	1	8	0.00984
ADAM10	29	8	0	8	0.01006
KLC2	13	6	1	5	0.01023
PAN3	29	8	0	8	0.01023
ISL1	13	5	0	5	0.01061
PER2	18	6	0	6	0.01101
DNAJC13	13	5	0	5	0.01125
TAB3	13	6	1	5	0.0113
MARCH3	24	7	0	7	0.01282
DEPDC1B	5	3	0	3	0.01298
AXL	5	3	0	3	0.0131
ALPL	5	3	0	3	0.01312
ZBTB34	43	11	1	10	0.01321
GIGYF2	5	3	0	3	0.01322
PITPNC1	9	4	0	4	0.01327
IDH1	5	3	0	3	0.0133
ARL6IP1	5	3	0	3	0.01337
PPM1G	2	2	0	2	0.01349
GNA12	5	4	1	3	0.0135
SPRYD7	9	4	0	4	0.0136
ARL8B	5	3	0	3	0.01368
SGCZ	5	3	0	3	0.01375
CA2	2	2	0	2	0.01386
DNMT1	2	2	0	2	0.01387
TMEM54	2	2	0	2	0.01387
NIPSNAP1	2	2	0	2	0.01398
MEDAG	2	2	0	2	0.01401
ASRGL1	2	2	0	2	0.0141
TUSC5	2	2	0	2	0.01417
GPR108	2	2	0	2	0.01419
MTMR1	2	2	0	2	0.01422
TUBGCP3	2	2	0	2	0.01423
ATP5S	2	2	0	2	0.01444
SPHKAP	2	2	0	2	0.0145
AIP	2	2	0	2	0.01468
UQCRFS1	2	2	0	2	0.0147
TOX	19	6	0	6	0.01482
UCK1	2	2	0	2	0.01491
ZNF274	2	2	0	2	0.01497
MCM3AP	2	2	0	2	0.01497
PEF1	2	2	0	2	0.015
RRAGC	14	5	0	5	0.01515
GAPVD1	19	6	0	6	0.01528
VASH1	14	5	0	5	0.01549
EPB41L1	31	9	1	8	0.0157
COLQ	14	5	0	5	0.01574
RBM47	14	5	0	5	0.0158
STX17	14	6	1	5	0.01594
ELAVL2	44	11	1	10	0.01596
GLCE	20	7	1	6	0.01897
SLC25A16	26	7	0	7	0.01904
FRMPD4	26	7	0	7	0.01954
CASD1	26	7	0	7	0.01999
CCDC88A	26	7	0	7	0.02016
LIN54	15	5	0	5	0.02047
KCNK2	10	4	0	4	0.02052
NECAP1	10	4	0	4	0.02081
CCNK	15	5	0	5	0.02083
LYVE1	10	4	0	4	0.02094
POLR3H	15	5	0	5	0.02108
PDE4B	10	4	0	4	0.02118
SLC12A2	15	6	1	5	0.02144
NOVA1	46	10	0	10	0.02187
HIVEP1	6	3	0	3	0.0226
NCOA1	33	8	0	8	0.02314
MPP2	6	3	0	3	0.02349
PIEZO2	6	3	0	3	0.02351
WISP1	6	4	1	3	0.02356
CALCR	21	6	0	6	0.02371
KIAA1211L	6	3	0	3	0.02376
SEC22A	6	3	0	3	0.02383
CAMK2D	21	6	0	6	0.02408
PLXNA2	27	8	1	7	0.02417
COX15	6	3	0	3	0.02419
ZC4H2	6	3	0	3	0.02427
MRC2	6	3	0	3	0.02433
DOCK7	6	3	0	3	0.02434
ADD3	21	6	0	6	0.02436
CCDC71L	21	7	1	6	0.02455
RNF219	6	3	0	3	0.02465
RET	6	4	1	3	0.02466
ESRRG	40	10	1	9	0.02493
TRIM13	21	6	0	6	0.02493
H2AFZ	6	3	0	3	0.02539
KIAA1324L	16	5	0	5	0.02732
CNTNAP2	16	5	0	5	0.02774
ZDHHC18	16	5	0	5	0.02778
TMED5	16	5	0	5	0.02791
ITGA8	16	5	0	5	0.02803
ACSBG1	11	5	1	4	0.02897
CTNNA2	11	4	0	4	0.02916
MMD	11	4	0	4	0.02918
MMP16	48	10	0	10	0.02934
SSBP3	11	4	0	4	0.02945
NDRG4	11	4	0	4	0.02948
MPPED2	11	4	0	4	0.0298
RPS6KA5	22	7	1	6	0.02981
CCDC120	11	4	0	4	0.0299
PAG1	28	8	1	7	0.02995
ZIC5	11	4	0	4	0.03006
DAAM1	22	6	0	6	0.03015
LMBR1L	11	4	0	4	0.0303
SH3KBP1	22	6	0	6	0.0304
AGO3	63	14	2	12	0.03069
AMER1	22	7	1	6	0.03078
SEC24A	11	5	1	4	0.03105
PDGFRA	29	8	1	7	0.03496
HAPLN1	29	7	0	7	0.03568
SGMS1	17	5	0	5	0.03573
NAA15	29	8	1	7	0.03584
CNOT6	23	6	0	6	0.03609
CTTNBP2NL	17	5	0	5	0.03619
TGFB2	23	6	0	6	0.0366
KIF21B	17	5	0	5	0.03667
NEDD4L	23	7	1	6	0.03679
MARK1	23	6	0	6	0.03757
PRKCE	23	6	0	6	0.03777
EHD3	7	3	0	3	0.03795
SEC14L1	7	3	0	3	0.03803
POLE3	3	2	0	2	0.03804
ARHGAP17	7	4	1	3	0.03814
CSRP2	3	2	0	2	0.03814
AQP11	7	4	1	3	0.03816
ATG4A	3	2	0	2	0.03819
FBXO9	7	3	0	3	0.03827
SIDT1	3	2	0	2	0.03833
SLC35F4	3	2	0	2	0.03833
MCF2	3	2	0	2	0.03845
CACNA1A	7	3	0	3	0.03845
CELF2	50	11	1	10	0.03853
MTA2	3	2	0	2	0.03856
PPP6C	36	10	2	8	0.03858
MARCH4	7	5	2	3	0.03868
MAL	3	2	0	2	0.03871
ZNF287	3	2	0	2	0.03875
HHIPL1	3	2	0	2	0.03878
PGM1	3	2	0	2	0.0388
MRPS36	3	2	0	2	0.0388
TECPR1	3	2	0	2	0.03883
TXNDC15	3	2	0	2	0.03889
CLK3	3	2	0	2	0.03893
WHAMM	7	3	0	3	0.03895
FAM184A	3	2	0	2	0.03896
TMEM9B	3	2	0	2	0.03897
PNPO	3	2	0	2	0.03904
MINPP1	7	3	0	3	0.03904
ATP11C	7	3	0	3	0.03905
ACTN1	7	3	0	3	0.03919
SKP2	3	2	0	2	0.03919
FAM114A2	3	2	0	2	0.0392
RMI2	3	2	0	2	0.03923
B3GNT1	12	4	0	4	0.03923
GNG10	3	2	0	2	0.03925
RALYL	3	2	0	2	0.03928
GAP43	7	3	0	3	0.03929
CSNK2A2	3	2	0	2	0.0393
SOX5	36	9	1	8	0.03933
MTMR14	3	2	0	2	0.03934
DPP9	7	3	0	3	0.03938
STK10	3	2	0	2	0.03943
RPN2	3	2	0	2	0.03946
ALAS1	3	2	0	2	0.03949
TMEM220	3	2	0	2	0.03952
FAXDC2	3	2	0	2	0.03953
FUCA1	3	2	0	2	0.03956
SLC45A3	7	3	0	3	0.03957
ZNF335	3	2	0	2	0.03958
NEK6	12	4	0	4	0.03958
PRKRIR	3	2	0	2	0.0396
RPP25	7	3	0	3	0.03966
FHOD3	3	2	0	2	0.03968
PLXND1	12	4	0	4	0.03982
MAGT1	12	4	0	4	0.03983
TAF4B	12	4	0	4	0.03995
FAM196B	12	4	0	4	0.04001
NUAK2	3	2	0	2	0.04031
UBQLN4	3	2	0	2	0.04051
CTNND2	12	4	0	4	0.04059
ZNF268	3	2	0	2	0.0406
C3orf58	12	4	0	4	0.04085
TMOD1	12	4	0	4	0.04086
SLC2A3	12	5	1	4	0.04107
CPEB2	37	9	1	8	0.04235
DCBLD2	30	8	1	7	0.04289
AHSA2	37	8	0	8	0.04382
ITGA6	18	5	0	5	0.04444
BMPR1A	37	9	1	8	0.04449
CAPRIN1	24	8	2	6	0.04449
ABL2	37	10	2	8	0.04475
ATRN	24	6	0	6	0.0448
NAV1	24	7	1	6	0.04495
DCP1A	24	7	1	6	0.04512
ZC3H12B	18	6	1	5	0.04519
WASL	18	6	1	5	0.04537
CHSY3	18	5	0	5	0.04539
C6orf62	24	7	1	6	0.04549
ELL2	24	7	1	6	0.04563
TNPO3	18	5	0	5	0.04588
EIF1	18	5	0	5	0.04601
BAI3	18	5	0	5	0.0465
ARRDC3	24	6	0	6	0.04665
RIMS1	18	5	0	5	0.04715
KIAA1549	31	8	1	7	0.04951
TACC1	31	9	2	7	0.04991
CBX5	60	12	1	11	0.0523
RBFOX1	13	4	0	4	0.05248
CTH	13	4	0	4	0.05267
GRK5	13	4	0	4	0.05288
ARID1B	13	4	0	4	0.0529
MIA3	13	4	0	4	0.05354
WDR47	13	5	1	4	0.05382
ST8SIA4	25	6	0	6	0.05387
LRCH1	13	5	1	4	0.05394
AMMECR1	25	7	1	6	0.05396
KCTD20	13	4	0	4	0.05424
KIAA1429	13	4	0	4	0.05427
MYCBP2	13	4	0	4	0.05442
GALNT1	25	7	1	6	0.05444
TXLNG	25	7	1	6	0.05462
SLC35F1	19	5	0	5	0.05516
MGLL	8	3	0	3	0.05526
ARID3B	8	3	0	3	0.05545
NEFM	8	3	0	3	0.05558
PTPRK	8	3	0	3	0.0556
GGNBP2	8	3	0	3	0.05575
C9orf72	8	3	0	3	0.05576
SGPP1	8	3	0	3	0.0558
GPD1L	8	3	0	3	0.05584
CACHD1	8	3	0	3	0.05589
ARHGAP44	8	3	0	3	0.05591
TMEM87A	8	4	1	3	0.05592
DLL1	8	4	1	3	0.05608
OSTF1	8	3	0	3	0.0561
ANO4	8	3	0	3	0.05634
TRIM9	8	3	0	3	0.0564
HERC3	8	3	0	3	0.05641
IPO5	19	5	0	5	0.05652
GOLM1	8	3	0	3	0.05654
SHROOM2	8	3	0	3	0.05668
KIF3C	8	3	0	3	0.05688
CTGF	8	3	0	3	0.0569
NRBF2	8	3	0	3	0.05693
TTPA	8	3	0	3	0.05694
GPX8	8	3	0	3	0.05697
ATP8B1	8	3	0	3	0.05703
FAM73B	8	3	0	3	0.05705
FAM134B	8	3	0	3	0.05712
BMP7	8	3	0	3	0.05741
FAM133A	8	3	0	3	0.05748
MTMR10	8	3	0	3	0.05772
KCNN3	46	9	0	9	0.05774
IFFO2	32	7	0	7	0.05796
RUNX1T1	61	12	1	11	0.05799
CMIP	8	3	0	3	0.05844
MITF	32	7	0	7	0.05864
TET2	32	8	1	7	0.05873
GRIK3	32	7	0	7	0.05906
HIC2	39	8	0	8	0.06003
RORA	54	12	2	10	0.06234
PRPF40A	26	6	0	6	0.06383
ARHGEF12	26	6	0	6	0.06493
MTF2	26	6	0	6	0.06507
VAPB	26	7	1	6	0.06583
LIMD2	14	4	0	4	0.06642
KIAA1045	14	4	0	4	0.06663
LOX	14	4	0	4	0.06695
IL6R	14	4	0	4	0.06719
MMS19	14	5	1	4	0.06733
DBNL	20	5	0	5	0.06747
DLL4	14	5	1	4	0.06748
STON2	14	4	0	4	0.06777
GALNT7	14	5	1	4	0.06781
DPY19L3	14	4	0	4	0.06781
CNNM4	14	4	0	4	0.06786
MMAB	14	5	1	4	0.06786
PODXL	14	5	1	4	0.06794
ACVR1	14	4	0	4	0.06794
MCFD2	14	4	0	4	0.06811
MTMR9	14	4	0	4	0.06818
CDC42BPA	20	5	0	5	0.0682
KIAA0226	14	6	2	4	0.06821
NFAT5	55	11	1	10	0.0683
MBOAT2	20	5	0	5	0.06832
BAZ2A	33	8	1	7	0.06859
SCN8A	20	6	1	5	0.06904
E2F7	20	6	1	5	0.06952
CSMD1	20	6	1	5	0.06953
FAM162B	4	2	0	2	0.06997
TAF11	4	2	0	2	0.07064
C8orf46	4	2	0	2	0.07068
GMNC	4	2	0	2	0.07069
CD302	4	2	0	2	0.07083
LRFN2	4	2	0	2	0.07091
FAM160A2	4	2	0	2	0.07096
REEP2	4	2	0	2	0.07097
DSC2	4	2	0	2	0.07105
YPEL3	4	2	0	2	0.07112
CHFR	4	2	0	2	0.07118
GNPDA1	4	2	0	2	0.07123
PPM1B	4	2	0	2	0.07124
RPIA	4	2	0	2	0.07129
TRPC4AP	4	2	0	2	0.07129
CSDC2	4	2	0	2	0.07135
RPS6KL1	4	2	0	2	0.07141
MYBL2	4	2	0	2	0.07143
ZFYVE21	4	2	0	2	0.07144
DBT	4	2	0	2	0.07145
APAF1	4	2	0	2	0.07146
COL11A2	4	2	0	2	0.0715
GADD45GIP1	4	2	0	2	0.07152
PIGX	4	2	0	2	0.0716
CSF1R	4	2	0	2	0.07161
TMSB10	4	2	0	2	0.07162
SEMA6B	4	2	0	2	0.07164
DCHS2	4	2	0	2	0.07166
SNX3	4	2	0	2	0.07178
GPR126	4	2	0	2	0.0718
CCM2	4	2	0	2	0.07186
CCPG1	4	2	0	2	0.07187
PC	4	2	0	2	0.07194
PLGRKT	4	2	0	2	0.07194
ERI3	4	2	0	2	0.07196
SALL2	4	2	0	2	0.07202
CACYBP	4	2	0	2	0.07202
C1orf115	4	2	0	2	0.07212
VWA5B2	4	2	0	2	0.07212
NCOA6	4	2	0	2	0.07213
HCN3	4	2	0	2	0.07214
KXD1	4	2	0	2	0.07223
AAGAB	4	2	0	2	0.07224
HIP1R	4	2	0	2	0.07226
ULK3	4	2	0	2	0.07233
PRNP	4	2	0	2	0.07235
JUNB	4	2	0	2	0.07241
OTUB1	4	2	0	2	0.07244
NSFL1C	4	2	0	2	0.0725
LEPROT	4	2	0	2	0.07266
PRRG3	4	2	0	2	0.07269
SAP30BP	4	2	0	2	0.07273
NDE1	4	2	0	2	0.07277
RFFL	27	7	1	6	0.0749
ATXN7	27	6	0	6	0.07505
UBE2O	9	3	0	3	0.07543
C1orf21	27	7	1	6	0.07544
ADAMTS9	9	3	0	3	0.07594
E2F3	34	9	2	7	0.07609
USF2	9	3	0	3	0.0761
SMARCD2	9	3	0	3	0.07616
GOLGA4	9	3	0	3	0.07629
PIM1	9	4	1	3	0.07676
ANK3	34	7	0	7	0.07694
TBC1D8	9	3	0	3	0.07717
FKBP5	27	7	1	6	0.07717
INO80D	34	8	1	7	0.0772
FAM105B	9	3	0	3	0.0772
NUP43	9	3	0	3	0.07727
RRP8	9	3	0	3	0.07733
SLC27A4	9	3	0	3	0.07739
MDFIC	9	3	0	3	0.07743
SLC38A9	9	3	0	3	0.07743
PPP3CB	9	3	0	3	0.07748
SAMD14	9	3	0	3	0.07753
AKAP10	9	3	0	3	0.07758
STX12	9	3	0	3	0.07759
ITPK1	9	3	0	3	0.07761
CCNE2	9	3	0	3	0.07766
GNAO1	9	3	0	3	0.07771
CPOX	9	3	0	3	0.07772
GPRC5B	9	3	0	3	0.07773
SFXN1	9	3	0	3	0.07774
RELN	9	4	1	3	0.07781
DNAJB12	9	3	0	3	0.07785
ATF6	9	4	1	3	0.07786
NF2	9	3	0	3	0.07787
STAC	9	3	0	3	0.07795
PHF7	9	3	0	3	0.07818
GRM7	9	4	1	3	0.0783
STXBP1	9	4	1	3	0.0787
GK	9	3	0	3	0.07892
NCALD	9	3	0	3	0.07903
WTAP	9	3	0	3	0.07907
FAM126A	21	5	0	5	0.08036
ANKRD40	21	6	1	5	0.08096
FRMD5	21	5	0	5	0.08108
SLC6A1	21	5	0	5	0.08111
ZDHHC21	21	5	0	5	0.08141
RPS6KB1	21	5	0	5	0.08156
STOX2	49	10	1	9	0.08168
USP9X	21	5	0	5	0.08177
PTPN9	21	5	0	5	0.08196
NRAS	21	5	0	5	0.082
ZNF395	21	5	0	5	0.08204
TSPAN14	21	5	0	5	0.08239
QSER1	21	5	0	5	0.08273
TTC28	21	5	0	5	0.08296
PTPRT	21	5	0	5	0.083
SETD5	15	4	0	4	0.08307
RAB14	15	4	0	4	0.08333
GLYR1	15	4	0	4	0.08412
SCN3A	15	5	1	4	0.08441
EPAS1	15	5	1	4	0.08442
CKAP4	15	4	0	4	0.08447
SURF4	15	4	0	4	0.08457
SLC38A2	15	4	0	4	0.08472
EPHB2	15	4	0	4	0.08482
CLASP2	15	4	0	4	0.08495
ZNF740	15	4	0	4	0.0851
MYO18A	15	4	0	4	0.08515
MET	15	4	0	4	0.08518
SLC38A1	15	5	1	4	0.08524
ALCAM	15	4	0	4	0.08532
SECISBP2L	15	4	0	4	0.08538
VTI1B	15	5	1	4	0.08569
SRPK2	28	7	1	6	0.08665
AHCYL1	15	4	0	4	0.08673
ARID2	35	7	0	7	0.08837
SZRD1	28	6	0	6	0.08843
ITGB8	35	8	1	7	0.08857
CENPP	22	5	0	5	0.09614
ADAM19	22	5	0	5	0.09626
ITSN1	22	5	0	5	0.09646
BAZ2B	43	8	0	8	0.09656
PITPNM2	22	5	0	5	0.09658
DAB2IP	22	5	0	5	0.09675
KAT6B	22	5	0	5	0.09686
REEP1	22	5	0	5	0.09716
SMAD2	36	7	0	7	0.09755
FCHO2	10	4	1	3	0.09846
EIF5	22	5	0	5	0.09855
ACTC1	10	3	0	3	0.10018
SORBS1	10	3	0	3	0.10019
SDC2	29	7	1	6	0.10027
RSF1	36	8	1	7	0.10029
DKK3	10	3	0	3	0.10043
PPP1CC	10	3	0	3	0.10045
AMOTL1	10	4	1	3	0.10051
SH3RF1	10	3	0	3	0.10052
BCOR	10	3	0	3	0.10055
THSD4	10	3	0	3	0.10062
HAT1	10	3	0	3	0.10067
EGR1	10	3	0	3	0.10068
RPS6KA4	10	4	1	3	0.10088
EHD4	10	3	0	3	0.10096
DAGLA	16	4	0	4	0.1012
SERINC3	10	3	0	3	0.10129
AIDA	16	4	0	4	0.10141
NET1	10	3	0	3	0.10141
PTPRM	10	4	1	3	0.10146
SPCS2	10	3	0	3	0.1015
NCAM1	10	3	0	3	0.10155
CPNE8	10	3	0	3	0.10158
CAV2	10	3	0	3	0.10181
RIT1	10	3	0	3	0.10189
RNF180	10	3	0	3	0.1019
OTUB2	10	3	0	3	0.10191
TACC2	10	3	0	3	0.10194
NREP	16	4	0	4	0.10194
FGD6	10	3	0	3	0.10203
FAM91A1	10	4	1	3	0.10212
PLAA	10	3	0	3	0.10219
HSPA12A	10	3	0	3	0.10225
RAB8A	10	3	0	3	0.10236
KIAA1211	16	4	0	4	0.10236
UNC5B	10	4	1	3	0.10243
FAM78A	16	4	0	4	0.1026
SEC31B	16	5	1	4	0.10261
ZNF703	16	5	1	4	0.10276
SNAP29	10	3	0	3	0.1029
CNKSR2	10	4	1	3	0.10291
TUB	16	4	0	4	0.10294
PVRL3	16	4	0	4	0.10302
PPM1E	16	5	1	4	0.1031
CRTC1	16	4	0	4	0.10334
SNX2	16	4	0	4	0.10352
ETV6	16	4	0	4	0.10362
DLG5	16	4	0	4	0.10369
FNDC5	16	4	0	4	0.10398
TOX3	16	4	0	4	0.10403
PYURF	5	2	0	2	0.10776
GPR125	5	2	0	2	0.10815
RGS3	5	2	0	2	0.10879
ROR1	23	6	1	5	0.10883
FAM161A	5	2	0	2	0.10883
NCEH1	5	3	1	2	0.10886
LPAR2	5	2	0	2	0.10891
MYSM1	5	2	0	2	0.109
PDLIM2	5	2	0	2	0.10901
CBX3	5	2	0	2	0.10903
PLK2	5	2	0	2	0.10923
ZSCAN29	5	2	0	2	0.10928
RNF7	5	2	0	2	0.10932
AP1S2	5	2	0	2	0.10935
TMEM194B	5	2	0	2	0.10937
ITGAV	5	2	0	2	0.10937
AGPAT9	5	2	0	2	0.10942
TMTC2	5	2	0	2	0.10944
SEH1L	5	3	1	2	0.1095
ADM	5	2	0	2	0.10954
AGGF1	5	2	0	2	0.10957
ALDH1L2	5	2	0	2	0.10968
PPME1	5	2	0	2	0.10968
DEDD2	5	2	0	2	0.10969
ORC5	5	2	0	2	0.1097
PI4KA	5	2	0	2	0.10976
TRMT5	5	2	0	2	0.10977
SLC9A8	5	3	1	2	0.10978
EPB41L4A	5	2	0	2	0.10981
TRAPPC6B	5	2	0	2	0.10981
GAS2L3	5	3	1	2	0.10984
DLG1	5	2	0	2	0.10986
DLX2	5	2	0	2	0.10993
ATP10A	5	2	0	2	0.10996
SETD2	5	2	0	2	0.10996
MDFI	5	2	0	2	0.11014
WBP2	5	2	0	2	0.11023
MARCH2	5	2	0	2	0.11033
CCDC71	5	2	0	2	0.11036
LEPREL1	5	2	0	2	0.11049
NCBP1	5	2	0	2	0.11049
ICK	23	5	0	5	0.1105
INPP4A	5	2	0	2	0.11063
CCL22	5	2	0	2	0.11068
PRDM15	5	2	0	2	0.11069
ITGA3	5	2	0	2	0.11072
PIP5K1B	5	2	0	2	0.11073
DCHS1	5	2	0	2	0.11077
RGL2	5	2	0	2	0.1108
RHOT1	5	2	0	2	0.1108
FLRT3	23	5	0	5	0.11085
CCDC58	5	2	0	2	0.11088
DENND4B	5	2	0	2	0.11094
PHF21B	5	2	0	2	0.11094
DCAF11	5	2	0	2	0.11096
MBOAT1	5	2	0	2	0.11098
TMEM63B	5	2	0	2	0.11104
PTPRZ1	5	2	0	2	0.11104
DPF1	5	2	0	2	0.11127
AP1B1	5	2	0	2	0.11151
BTBD1	5	2	0	2	0.11189
FBN1	23	5	0	5	0.11194
CDC25B	5	3	1	2	0.11197
ABHD6	5	2	0	2	0.11235
GRSF1	23	5	0	5	0.11252
SSBP2	23	5	0	5	0.11312
PVRL1	23	6	1	5	0.11321
PPP2R5E	23	5	0	5	0.11362
GPR180	23	5	0	5	0.11408
GNAQ	30	7	1	6	0.1157
GLRA1	1	1	0	1	0.11932
OAZ3	1	1	0	1	0.11932
GAA	1	1	0	1	0.11932
PCOLCE2	1	1	0	1	0.11932
LEPREL2	1	1	0	1	0.11932
CHCHD10	1	1	0	1	0.11932
DOK5	1	1	0	1	0.11932
KIAA1279	1	1	0	1	0.11932
SLC32A1	1	1	0	1	0.11932
PSMD14	1	1	0	1	0.11932
CLDN10	1	1	0	1	0.11978
EGFL7	1	1	0	1	0.12017
PAPOLB	1	1	0	1	0.12064
TRDN	1	1	0	1	0.12064
SLC35D3	1	1	0	1	0.12064
GALR1	1	1	0	1	0.12064
RRAD	1	1	0	1	0.12064
CLDN19	1	1	0	1	0.12064
ENTHD2	1	1	0	1	0.12064
MIS18BP1	1	1	0	1	0.12064
MXRA5	1	1	0	1	0.12064
ADRA1D	1	1	0	1	0.12064
FAP	1	1	0	1	0.12064
MICAL1	1	1	0	1	0.12064
IL1RAPL2	1	1	0	1	0.12064
ZNF382	1	1	0	1	0.12064
CLN8	1	1	0	1	0.12064
SLC7A10	1	1	0	1	0.12064
MFSD11	1	1	0	1	0.12064
RTN4R	1	1	0	1	0.12064
LEPR	1	1	0	1	0.12064
CARF	1	1	0	1	0.12064
WDPCP	1	1	0	1	0.12064
CARS	1	1	0	1	0.12064
ANKRA2	1	1	0	1	0.12064
PPID	1	1	0	1	0.12064
SNX10	1	1	0	1	0.12064
DIO3	1	1	0	1	0.1207
SMAGP	1	1	0	1	0.1207
ARSA	1	1	0	1	0.1207
RAPGEF3	1	1	0	1	0.1207
RRP12	1	1	0	1	0.1207
CCNI2	1	1	0	1	0.1207
PRKRIP1	1	1	0	1	0.1207
COMTD1	1	1	0	1	0.1207
FLAD1	1	1	0	1	0.1207
NDUFAF4	1	1	0	1	0.1207
NEK4	1	1	0	1	0.1207
ZFPL1	1	1	0	1	0.12081
SUPT20H	1	1	0	1	0.12081
PLEKHJ1	1	1	0	1	0.12081
DNAJC7	1	1	0	1	0.12081
LSM6	1	1	0	1	0.12081
MEA1	1	1	0	1	0.12081
CDK5	1	1	0	1	0.12081
LYPD6B	1	1	0	1	0.12099
CCDC24	1	1	0	1	0.12099
ARAF	1	1	0	1	0.12099
KCNT1	1	1	0	1	0.12099
SNAPC5	1	1	0	1	0.12099
DHX29	1	1	0	1	0.12099
PHYH	1	1	0	1	0.12099
BIVM	1	1	0	1	0.12099
YEATS4	1	1	0	1	0.12099
DDX21	1	1	0	1	0.12099
TAC1	1	1	0	1	0.12099
CCDC135	1	1	0	1	0.12113
RHOV	1	1	0	1	0.12113
AGTRAP	1	1	0	1	0.12113
F2RL2	1	1	0	1	0.12113
FXYD2	1	1	0	1	0.12113
CHST12	1	1	0	1	0.12113
LYPLAL1	1	1	0	1	0.12113
TMEM126B	1	1	0	1	0.12113
PPP2R3A	1	1	0	1	0.12113
PREB	1	1	0	1	0.12113
SLC25A28	1	1	0	1	0.12135
PSMA2	1	1	0	1	0.12135
TFPI	1	1	0	1	0.1214
TM2D2	1	1	0	1	0.1214
ABHD14A	1	1	0	1	0.1214
LPAR6	1	1	0	1	0.1214
C1orf74	1	1	0	1	0.1214
SFXN4	1	1	0	1	0.1214
NKTR	1	1	0	1	0.1214
ASAH1	1	1	0	1	0.1214
CD44	1	1	0	1	0.12151
CDK7	1	1	0	1	0.12151
PHPT1	1	1	0	1	0.12151
ACPT	1	1	0	1	0.12153
TST	1	1	0	1	0.12153
ZFP2	1	1	0	1	0.12153
TLR6	1	1	0	1	0.12156
ARHGAP10	1	1	0	1	0.12156
ACADL	1	1	0	1	0.12156
RPS6KC1	1	1	0	1	0.12156
CCDC158	1	1	0	1	0.12156
CCDC59	1	1	0	1	0.12156
UFD1L	1	1	0	1	0.12156
HGSNAT	1	1	0	1	0.12156
TTYH1	1	1	0	1	0.12156
DRAP1	1	1	0	1	0.12156
TNFAIP6	1	1	0	1	0.12166
HOOK2	1	1	0	1	0.12166
PLA2R1	1	1	0	1	0.12166
COL6A1	1	1	0	1	0.12166
TFPI2	1	1	0	1	0.12166
FILIP1	1	1	0	1	0.12166
VEPH1	1	1	0	1	0.12166
ACSS3	1	1	0	1	0.12166
SFT2D1	1	1	0	1	0.12166
PFKFB4	1	1	0	1	0.12166
RGS8	1	1	0	1	0.12166
LZTFL1	1	1	0	1	0.12166
NPC2	1	1	0	1	0.12166
TPST1	1	1	0	1	0.12166
COX16	1	1	0	1	0.12166
RXRG	1	1	0	1	0.12166
SAFB	1	1	0	1	0.12166
PJA1	1	1	0	1	0.12166
KLHDC2	1	1	0	1	0.12166
CDKN2D	1	1	0	1	0.12174
MIF	1	1	0	1	0.12174
TTC38	1	1	0	1	0.12178
GPR116	1	1	0	1	0.12178
BCL7B	1	1	0	1	0.12178
PTCD3	1	1	0	1	0.12178
COPS7B	17	5	1	4	0.12183
CREG1	1	1	0	1	0.12185
IL34	1	1	0	1	0.12185
PRRG2	1	1	0	1	0.12199
TOE1	1	1	0	1	0.12199
ZNF410	1	1	0	1	0.12199
F8	1	1	0	1	0.12203
INTS5	1	1	0	1	0.12203
FAM122C	1	1	0	1	0.12203
ZNF576	1	1	0	1	0.12203
GPRIN1	1	1	0	1	0.12203
KIAA1958	17	4	0	4	0.12239
ATRX	17	4	0	4	0.12246
ACSS2	1	1	0	1	0.12248
MPI	1	1	0	1	0.12248
TIA1	17	4	0	4	0.1229
TBC1D30	17	4	0	4	0.12298
ACP6	1	1	0	1	0.12339
UMPS	1	1	0	1	0.12339
TSPAN17	1	1	0	1	0.12339
FUBP3	17	4	0	4	0.12357
SLC9A7	17	4	0	4	0.1236
KSR1	17	5	1	4	0.12363
SV2A	17	4	0	4	0.12375
SPAG9	17	4	0	4	0.12397
DOCK3	17	4	0	4	0.12428
MBD5	38	8	1	7	0.12442
ATF2	17	4	0	4	0.12505
SLC45A4	11	4	1	3	0.12567
QKI	61	12	2	10	0.12583
RAD9B	11	3	0	3	0.12601
NCOR1	11	4	1	3	0.12614
FUT11	11	3	0	3	0.12615
MGAT3	11	3	0	3	0.12621
RAB33B	11	3	0	3	0.12654
ERGIC2	11	3	0	3	0.12655
ZFHX3	38	8	1	7	0.1267
YWHAB	11	3	0	3	0.12698
KCNK1	11	3	0	3	0.12731
PTPN4	38	9	2	7	0.12736
ITGA11	11	3	0	3	0.12757
FAM155A	11	3	0	3	0.12757
STIM2	31	6	0	6	0.12757
PLEKHH1	11	4	1	3	0.12765
PAIP2	11	3	0	3	0.1277
LBH	11	3	0	3	0.1278
PLCL2	11	3	0	3	0.12809
CPD	31	7	1	6	0.12817
SHC4	11	3	0	3	0.12834
TMCC3	11	3	0	3	0.12845
DKK2	11	3	0	3	0.12849
B3GAT1	11	3	0	3	0.12849
ADRBK2	11	3	0	3	0.12872
PIK3CA	31	6	0	6	0.12948
LONRF3	31	7	1	6	0.12953
GRB10	11	4	1	3	0.12958
FOXN3	24	5	0	5	0.12976
MECP2	24	6	1	5	0.13069
PRKAA2	31	6	0	6	0.13098
SOBP	24	7	2	5	0.13099
SH3PXD2A	46	9	1	8	0.13282
GRIN2B	39	8	1	7	0.13912
PAPD5	39	7	0	7	0.14009
NFATC3	18	5	1	4	0.1424
SHANK3	18	4	0	4	0.14292
JMY	18	4	0	4	0.143
RIMS2	18	5	1	4	0.14306
PEA15	18	4	0	4	0.14351
DVL3	18	4	0	4	0.14359
TEAD1	47	9	1	8	0.14419
KCNJ3	18	4	0	4	0.14429
PLCG1	18	4	0	4	0.14443
CNTNAP5	18	4	0	4	0.14447
TMOD2	18	4	0	4	0.14456
ANGEL2	18	4	0	4	0.14461
KIT	18	4	0	4	0.14471
UBE2G1	32	6	0	6	0.14485
LPHN3	18	4	0	4	0.145
AGPAT3	18	5	1	4	0.14508
EDEM3	18	4	0	4	0.14515
VAT1	18	5	1	4	0.14594
SOCS4	18	4	0	4	0.14623
WDR26	18	4	0	4	0.14636
EXOC5	25	6	1	5	0.14752
STK35	25	5	0	5	0.14755
FBXL20	25	6	1	5	0.14775
USP31	25	7	2	5	0.14779
ARID4B	25	6	1	5	0.14783
GNA13	25	6	1	5	0.14834
ABCB9	6	2	0	2	0.14954
R3HDM1	6	2	0	2	0.14992
ITPKC	6	2	0	2	0.14995
PACRGL	6	2	0	2	0.15015
SCRG1	6	2	0	2	0.15018
FAM208B	6	2	0	2	0.15038
EXTL2	6	2	0	2	0.15039
LMNB1	6	2	0	2	0.1506
SLC37A3	6	2	0	2	0.1508
IGSF1	6	2	0	2	0.15091
ZMAT2	6	2	0	2	0.15092
HSD11B1	6	2	0	2	0.15093
TSPAN33	6	2	0	2	0.15095
DHX30	6	2	0	2	0.15106
ZNF282	6	2	0	2	0.15108
PLA2G12A	6	2	0	2	0.15111
BET1	6	2	0	2	0.15112
PPP2R4	6	2	0	2	0.15115
UAP1	6	2	0	2	0.15116
PRR15L	6	3	1	2	0.15118
CABLES2	6	2	0	2	0.15124
AP2A1	6	3	1	2	0.15126
MGAT4B	6	2	0	2	0.1513
RHOBTB3	6	2	0	2	0.15134
GRHPR	6	2	0	2	0.15141
DDX46	6	2	0	2	0.15144
ISM1	6	3	1	2	0.15147
FCHSD1	6	2	0	2	0.1515
THTPA	6	2	0	2	0.1515
CHKA	6	2	0	2	0.1515
SLC35B2	6	2	0	2	0.15153
SGCB	6	2	0	2	0.15154
EML1	6	2	0	2	0.1516
CIRH1A	6	2	0	2	0.15167
PDXK	6	2	0	2	0.15169
TMEM43	6	2	0	2	0.15169
CBLL1	6	2	0	2	0.15174
WNT7B	6	2	0	2	0.15184
CHCHD4	6	2	0	2	0.15186
DDAH1	6	2	0	2	0.15192
CHST10	6	2	0	2	0.15193
NUDCD3	6	2	0	2	0.152
MAN1A1	6	2	0	2	0.15202
ITSN2	6	2	0	2	0.15206
C2orf49	6	2	0	2	0.15206
LDB2	6	2	0	2	0.15208
NRXN2	6	2	0	2	0.15209
ORMDL1	6	2	0	2	0.15213
MAFF	6	2	0	2	0.15216
C1orf35	6	2	0	2	0.15225
GPBP1L1	6	2	0	2	0.15233
GET4	6	2	0	2	0.1524
CIB2	6	2	0	2	0.15246
GPR64	6	2	0	2	0.15247
DNAJC11	6	2	0	2	0.15253
DAPK1	6	2	0	2	0.15263
GNAS	6	2	0	2	0.15264
FBXO28	40	8	1	7	0.15266
URM1	6	2	0	2	0.15275
CNN2	6	2	0	2	0.15282
ASTN1	6	2	0	2	0.15293
TP53BP2	6	2	0	2	0.15297
JPH4	6	2	0	2	0.15312
UNC13C	6	2	0	2	0.15318
EXOSC3	6	2	0	2	0.15327
MKX	6	3	1	2	0.15336
PDE8A	6	2	0	2	0.15337
RABGAP1	6	2	0	2	0.15337
TMEM216	6	2	0	2	0.15341
ZNF275	12	4	1	3	0.15364
YPEL5	6	2	0	2	0.15381
SUMO2	12	3	0	3	0.15401
SFMBT2	12	3	0	3	0.15421
SDK2	12	3	0	3	0.15426
SNX13	12	4	1	3	0.15427
LGI1	6	2	0	2	0.15449
MARCH8	12	4	1	3	0.1545
CDH7	12	3	0	3	0.15451
ARHGAP21	12	3	0	3	0.15465
METTL21A	12	3	0	3	0.15466
STC2	12	3	0	3	0.15508
BCL11B	40	9	2	7	0.1551
PDE12	12	3	0	3	0.15527
YBX1	12	3	0	3	0.15533
RNF157	12	3	0	3	0.15537
ABCD2	12	3	0	3	0.15547
ATL2	12	3	0	3	0.1555
PRRG1	12	4	1	3	0.15564
SOCS3	12	3	0	3	0.15567
PAPOLA	12	3	0	3	0.15584
SPAST	12	3	0	3	0.15586
ZDHHC14	12	4	1	3	0.15589
ZBTB11	12	3	0	3	0.15589
RTF1	12	3	0	3	0.15594
DLD	12	3	0	3	0.15597
AP1S1	12	3	0	3	0.15599
STAT1	12	3	0	3	0.15618
SLC30A10	12	3	0	3	0.15619
ALS2	12	3	0	3	0.15631
SSR1	12	4	1	3	0.1564
BNIP3L	12	4	1	3	0.15661
ARX	12	3	0	3	0.15678
FANCA	12	3	0	3	0.15684
COL1A1	12	3	0	3	0.15685
COL5A1	12	3	0	3	0.15701
PKDCC	12	4	1	3	0.15722
CELF4	12	3	0	3	0.15749
MAPT	12	3	0	3	0.15751
SLC25A25	12	3	0	3	0.15756
PTRH2	12	3	0	3	0.15792
RAP2B	33	6	0	6	0.16036
HNRNPA1	33	7	1	6	0.1606
NOVA2	33	6	0	6	0.16179
PDE7A	56	9	0	9	0.16338
ARID1A	19	4	0	4	0.16579
SEMA6D	26	6	1	5	0.16597
NDUFB9	19	4	0	4	0.16606
WNK1	19	5	1	4	0.16618
TFRC	19	5	1	4	0.16649
CLSTN2	19	4	0	4	0.16675
PAQR3	26	6	1	5	0.16678
NRXN3	26	5	0	5	0.16684
RREB1	19	5	1	4	0.16687
RNF165	26	5	0	5	0.16713
C16orf87	19	4	0	4	0.16724
TRAM2	19	4	0	4	0.16726
CEP350	19	4	0	4	0.16733
BCL2	26	6	1	5	0.16766
PGRMC2	19	4	0	4	0.1677
ZKSCAN1	19	5	1	4	0.16777
DCUN1D4	19	5	1	4	0.16778
STX16	19	4	0	4	0.16786
TSPAN3	19	4	0	4	0.16801
ATP2A2	19	4	0	4	0.16807
VGLL3	19	4	0	4	0.16816
ARID5B	26	5	0	5	0.16833
RFX7	26	5	0	5	0.16919
NUFIP2	73	13	2	11	0.17469
SESN3	49	9	1	8	0.17584
RNF38	34	7	1	6	0.17982
HHIP	34	6	0	6	0.17991
MIER3	34	7	1	6	0.18012
NR6A1	34	6	0	6	0.18078
POU2F1	34	7	1	6	0.18105
EXTL3	13	4	1	3	0.18353
SHB	13	3	0	3	0.18402
BAK1	13	3	0	3	0.18439
GCLM	13	3	0	3	0.18439
CRTAP	13	3	0	3	0.18439
NECAB1	13	3	0	3	0.18486
KLHL23	13	3	0	3	0.18499
FBRSL1	13	3	0	3	0.18512
DGKE	13	3	0	3	0.18525
FBXL17	13	3	0	3	0.18526
KMT2D	42	8	1	7	0.18529
MAGI3	13	3	0	3	0.18531
BMP3	13	3	0	3	0.18532
GGA2	13	3	0	3	0.18537
WBP11	13	4	1	3	0.1855
ADD2	13	3	0	3	0.18555
BIRC6	13	3	0	3	0.18566
HSPBAP1	13	3	0	3	0.186
TSPAN18	13	3	0	3	0.18601
ASIC1	13	3	0	3	0.18622
BTBD9	13	3	0	3	0.18625
TCF21	13	4	1	3	0.18627
KDM5A	42	7	0	7	0.1863
MRPS25	13	3	0	3	0.18671
PDK4	13	4	1	3	0.18677
MELK	13	3	0	3	0.18684
BZW1	27	7	2	5	0.18684
ARHGAP26	27	7	2	5	0.18694
SLC17A6	13	3	0	3	0.18701
REPS2	27	6	1	5	0.1877
GRIP1	13	3	0	3	0.18786
CPEB4	42	7	0	7	0.18795
FOXP4	20	4	0	4	0.18895
LRCH2	13	3	0	3	0.18896
FOXP2	50	9	1	8	0.18945
XKR7	20	4	0	4	0.18957
WDTC1	20	5	1	4	0.19011
FBN2	20	4	0	4	0.19024
VASH2	20	5	1	4	0.19046
MAPK8	20	5	1	4	0.19105
HIVEP2	20	4	0	4	0.19117
DSTYK	20	5	1	4	0.19129
JAG1	20	4	0	4	0.1915
ELF2	20	4	0	4	0.19162
NACC1	20	4	0	4	0.1917
TBPL1	20	5	1	4	0.19174
PIK3R3	20	4	0	4	0.192
INSIG1	20	4	0	4	0.19264
FGF2	20	5	1	4	0.19269
NRP1	20	4	0	4	0.19325
FRZB	7	3	1	2	0.19342
NID2	7	2	0	2	0.19373
ST6GALNAC6	7	3	1	2	0.1939
SGCD	7	2	0	2	0.19395
ARRDC4	7	3	1	2	0.19411
TANGO2	7	2	0	2	0.19416
PLEKHA2	7	2	0	2	0.19432
VWDE	7	2	0	2	0.19448
SRPR	7	3	1	2	0.19458
OTX1	7	3	1	2	0.19467
COLGALT2	7	3	1	2	0.19478
ARHGEF26	7	2	0	2	0.19481
RB1	7	3	1	2	0.19489
CAMK2B	7	2	0	2	0.19491
SETX	7	2	0	2	0.19494
SLC25A15	7	2	0	2	0.19496
SHE	7	2	0	2	0.19503
PPIL6	7	2	0	2	0.1951
PDGFRB	7	2	0	2	0.19512
SOCS1	7	2	0	2	0.19514
SMS	7	3	1	2	0.19514
ABCC5	7	2	0	2	0.1952
FADS6	7	3	1	2	0.19536
RBBP4	7	2	0	2	0.19556
H2AFX	7	2	0	2	0.19579
CBLN4	7	2	0	2	0.19582
C9orf114	7	2	0	2	0.19584
ABHD17A	7	2	0	2	0.19605
FAM43A	7	2	0	2	0.19607
PAK6	7	2	0	2	0.1961
SVOP	7	2	0	2	0.19613
RAD21	7	2	0	2	0.19613
ARL10	7	3	1	2	0.19616
ANKRD32	7	2	0	2	0.19616
GPT2	7	2	0	2	0.19622
C1QL3	7	3	1	2	0.19622
WSCD1	7	2	0	2	0.19628
CNTN1	7	2	0	2	0.19628
CHN2	7	2	0	2	0.19633
ARL15	7	2	0	2	0.19638
TBC1D8B	7	3	1	2	0.1965
OSBPL11	7	2	0	2	0.19662
WHSC1	7	3	1	2	0.19662
SDAD1	7	2	0	2	0.19676
NUP155	7	2	0	2	0.1968
ALKBH1	7	2	0	2	0.19691
GLB1L	7	2	0	2	0.19693
GHITM	7	2	0	2	0.19702
PSME4	7	2	0	2	0.19716
PRELID2	7	2	0	2	0.19728
CA10	7	2	0	2	0.19733
TOMM40	7	2	0	2	0.19781
CEP63	7	2	0	2	0.19826
PTEN	51	9	1	8	0.20675
RCOR1	28	6	1	5	0.20738
NXF1	28	5	0	5	0.20886
KIF2A	28	5	0	5	0.20893
MEF2A	28	5	0	5	0.20895
CCDC6	28	6	1	5	0.20908
KLF13	28	5	0	5	0.21063
PUM2	21	4	0	4	0.21332
HMGA2	21	6	2	4	0.21373
GALNT3	14	3	0	3	0.21458
TNFAIP3	14	3	0	3	0.21484
LRRC58	14	4	1	3	0.21486
USP37	21	5	1	4	0.21494
GPR124	21	5	1	4	0.21496
TMEM255A	14	4	1	3	0.21499
B3GAT2	21	4	0	4	0.21519
GHR	21	5	1	4	0.2152
NR4A2	21	5	1	4	0.21521
GBA	14	3	0	3	0.21526
DLG2	21	4	0	4	0.21535
POMGNT1	14	3	0	3	0.21563
THAP2	14	3	0	3	0.2158
ADAM12	14	3	0	3	0.21582
RAI14	14	3	0	3	0.21586
POU3F1	14	3	0	3	0.21588
PDE5A	14	3	0	3	0.21609
HMGB1	21	4	0	4	0.21615
MYO5A	21	5	1	4	0.21619
NAA25	14	4	1	3	0.21626
G3BP2	21	4	0	4	0.21627
SLC30A6	14	3	0	3	0.21633
ATP2B1	21	4	0	4	0.21638
PDE4A	21	4	0	4	0.21646
MAPRE1	14	4	1	3	0.21656
SCML2	14	4	1	3	0.21659
TAB2	14	3	0	3	0.21661
TENM2	14	4	1	3	0.21663
SSR3	14	3	0	3	0.21671
FBXO32	21	4	0	4	0.2168
ELAVL3	21	4	0	4	0.21684
VEZT	14	4	1	3	0.21684
SRSF1	36	6	0	6	0.21685
MED14	21	4	0	4	0.21693
MARCKS	36	6	0	6	0.21713
ANK1	14	3	0	3	0.21715
CSMD3	14	3	0	3	0.21722
PCYOX1	14	3	0	3	0.21731
NPNT	14	3	0	3	0.21738
BLCAP	14	3	0	3	0.2175
VAV3	21	4	0	4	0.21752
FAM76A	14	3	0	3	0.21754
LMLN	14	3	0	3	0.21765
USP46	36	7	1	6	0.21767
CYB5R4	14	4	1	3	0.21777
MAP4K4	14	3	0	3	0.21782
EML5	14	3	0	3	0.21801
DUSP16	21	4	0	4	0.21803
PPFIA2	14	4	1	3	0.21818
NAP1L1	21	4	0	4	0.2182
MEF2D	36	6	0	6	0.21828
DYNLL2	36	7	1	6	0.21835
UBA6	21	4	0	4	0.21843
CAMKK2	21	4	0	4	0.2185
SPIN1	14	3	0	3	0.21853
ERLIN1	14	3	0	3	0.21873
POGZ	14	3	0	3	0.21873
UBN2	60	11	2	9	0.22025
CADM1	52	9	1	8	0.22062
SNAPC3	2	1	0	1	0.22394
CALB2	2	1	0	1	0.22422
KLHL1	2	1	0	1	0.22437
DFNB59	2	1	0	1	0.22458
MAP3K13	2	1	0	1	0.22458
KCTD17	2	1	0	1	0.22458
HPGD	2	1	0	1	0.22458
CSPG5	2	1	0	1	0.22461
MRPS10	2	1	0	1	0.22464
CHST8	2	1	0	1	0.22472
TTC17	2	1	0	1	0.22474
NT5E	2	1	0	1	0.22478
KCNIP1	2	1	0	1	0.22491
LPXN	2	1	0	1	0.22494
LMO2	2	1	0	1	0.22504
SCAF4	2	1	0	1	0.22505
TNFSF9	2	1	0	1	0.2251
MMAA	2	1	0	1	0.22511
SHROOM1	2	1	0	1	0.22512
SLC9A3R1	2	1	0	1	0.22514
CACNG7	2	1	0	1	0.22519
COG1	2	1	0	1	0.22524
DND1	2	1	0	1	0.22529
FANCE	2	1	0	1	0.22529
C9orf91	2	1	0	1	0.22535
PLOD1	2	1	0	1	0.22539
GPR83	2	1	0	1	0.22546
FKBP9	2	1	0	1	0.22552
KANSL2	2	1	0	1	0.22552
AVEN	2	2	1	1	0.22555
VPS33A	2	1	0	1	0.22555
PSMD7	2	2	1	1	0.22555
ACBD4	2	1	0	1	0.22556
TTC9C	2	1	0	1	0.22561
BRD2	2	1	0	1	0.22564
FHL2	2	1	0	1	0.22566
PNOC	2	1	0	1	0.22566
IGSF8	2	1	0	1	0.22566
NSMAF	2	1	0	1	0.2257
RAB24	2	1	0	1	0.22571
GSTM3	2	1	0	1	0.22571
NRIP2	2	1	0	1	0.22572
COMMD8	2	1	0	1	0.22572
MOSPD3	2	1	0	1	0.22572
MAN2A2	2	1	0	1	0.22572
NDUFS4	2	1	0	1	0.22572
CLEC14A	2	1	0	1	0.22575
RBCK1	2	1	0	1	0.22576
HHLA2	2	1	0	1	0.22577
CAT	2	1	0	1	0.22577
NFXL1	2	1	0	1	0.22579
NPY1R	2	1	0	1	0.22582
FAM78B	2	1	0	1	0.22583
MTHFR	2	1	0	1	0.22587
ACTR8	2	1	0	1	0.22588
DLEC1	2	1	0	1	0.22597
IL1R1	2	1	0	1	0.22598
UCP2	2	2	1	1	0.22601
GALNT12	2	1	0	1	0.22603
RBM45	2	1	0	1	0.22604
DOCK2	2	1	0	1	0.22609
VPS28	2	1	0	1	0.22609
CD151	2	1	0	1	0.2261
FCHO1	2	1	0	1	0.22611
DNAL4	2	1	0	1	0.22615
TTC19	2	1	0	1	0.22615
NMB	2	1	0	1	0.22615
EIF4ENIF1	2	1	0	1	0.22617
GNG13	2	1	0	1	0.22619
RNH1	2	1	0	1	0.22619
RANGRF	2	1	0	1	0.22619
PLA2G16	2	1	0	1	0.22619
POT1	2	1	0	1	0.22619
FAM92A1	2	1	0	1	0.22619
LENG1	2	1	0	1	0.22622
PAQR7	2	1	0	1	0.22623
DBNDD1	2	1	0	1	0.22623
IER3	2	1	0	1	0.22624
RAE1	2	1	0	1	0.22625
ILK	2	1	0	1	0.22625
EBI3	2	2	1	1	0.22628
TXN2	2	2	1	1	0.22628
FASN	2	2	1	1	0.22628
AP2A2	2	1	0	1	0.22629
ADHFE1	2	1	0	1	0.2263
TTC31	2	1	0	1	0.22631
SHFM1	2	1	0	1	0.22631
RBP4	2	1	0	1	0.22631
IQGAP3	2	1	0	1	0.22632
C12orf29	2	1	0	1	0.22633
TRAFD1	2	1	0	1	0.22635
COX5A	2	1	0	1	0.22635
DCAKD	2	1	0	1	0.22636
EXOG	2	1	0	1	0.22638
RPTOR	2	1	0	1	0.22639
OSGIN2	2	1	0	1	0.22639
RGS20	2	1	0	1	0.2264
PDYN	2	1	0	1	0.2264
TSSK6	2	1	0	1	0.22643
NEFH	2	1	0	1	0.22643
IBTK	2	1	0	1	0.22643
MYO1B	2	1	0	1	0.22643
MAN1B1	2	1	0	1	0.22643
PEX3	2	1	0	1	0.22643
DCLK2	2	1	0	1	0.22643
UGP2	2	1	0	1	0.22643
FKBP3	2	1	0	1	0.22643
RGS10	2	1	0	1	0.22645
SAT1	2	1	0	1	0.22645
BRF2	2	1	0	1	0.22649
ZC3H13	2	1	0	1	0.2265
DUSP14	2	1	0	1	0.22651
POP4	2	2	1	1	0.22652
ZNF584	2	1	0	1	0.22654
DPYSL4	2	1	0	1	0.22654
MSTN	2	1	0	1	0.22656
KAT8	2	1	0	1	0.22656
CSAD	2	1	0	1	0.22657
MRPL52	2	1	0	1	0.22657
TAPBP	2	1	0	1	0.2266
PPP2R1A	2	2	1	1	0.2266
ARHGAP27	2	1	0	1	0.22661
RNMTL1	2	1	0	1	0.22661
ZFYVE27	2	1	0	1	0.22661
CCDC104	2	1	0	1	0.22661
NDUFC1	2	1	0	1	0.22663
DDRGK1	2	1	0	1	0.22663
SEMA3F	2	1	0	1	0.22664
SAFB2	2	1	0	1	0.22664
USP19	2	2	1	1	0.22665
BET1L	2	1	0	1	0.2267
OPRL1	2	1	0	1	0.22672
PAAF1	2	1	0	1	0.22672
PWP1	2	1	0	1	0.22672
CWF19L1	2	1	0	1	0.22673
SCML1	2	1	0	1	0.22674
TUBGCP6	2	1	0	1	0.22677
DALRD3	2	1	0	1	0.22681
SEMA4A	2	1	0	1	0.22684
ANGPT1	2	1	0	1	0.22684
MRPL4	2	1	0	1	0.22684
SLC25A40	2	1	0	1	0.22687
TMEM144	2	1	0	1	0.22688
NSRP1	2	1	0	1	0.22689
SNX5	2	1	0	1	0.22692
AHSG	2	1	0	1	0.22694
MTHFSD	2	1	0	1	0.22694
CAMK1	2	1	0	1	0.22695
DDX18	2	1	0	1	0.22701
MTMR7	2	1	0	1	0.22701
BIN3	2	1	0	1	0.22702
VEGFB	2	1	0	1	0.22714
GNG4	2	1	0	1	0.22718
EHBP1	2	1	0	1	0.22721
ATP6V1E1	2	1	0	1	0.22721
CHRNB2	2	1	0	1	0.22722
LAMB3	2	1	0	1	0.22724
C16orf80	2	1	0	1	0.22724
DNMBP	2	1	0	1	0.22729
NR2C2AP	2	1	0	1	0.22735
LYSMD2	2	1	0	1	0.22735
ST7	2	1	0	1	0.22739
LY75	2	1	0	1	0.22741
SH3BGR	2	1	0	1	0.22742
HPS4	2	1	0	1	0.22749
HYOU1	2	1	0	1	0.2275
DNAJC24	2	1	0	1	0.22751
TNXB	2	1	0	1	0.22755
ATP2A3	2	1	0	1	0.22755
PPP1R26	2	1	0	1	0.2276
MTFR1	2	1	0	1	0.22762
RAB31	2	1	0	1	0.22762
DDX31	2	1	0	1	0.22764
SNRPC	2	1	0	1	0.22768
TMEM66	2	1	0	1	0.22769
CCR10	2	1	0	1	0.22777
COMT	2	1	0	1	0.22778
MED19	2	1	0	1	0.22779
GPR160	2	1	0	1	0.22782
POLR2C	2	1	0	1	0.22785
KAL1	2	1	0	1	0.22789
ADRBK1	2	1	0	1	0.22798
SYNPR	2	1	0	1	0.22799
EFEMP2	2	1	0	1	0.228
CA3	2	1	0	1	0.22804
PDIA4	2	1	0	1	0.22804
DHRS11	2	1	0	1	0.22805
WNT2	2	1	0	1	0.22808
LENG9	2	1	0	1	0.22812
OAS2	2	1	0	1	0.22813
WDR5	2	1	0	1	0.22813
C19orf43	2	1	0	1	0.22817
ZNF594	2	1	0	1	0.22818
OLFM1	2	1	0	1	0.22818
TRDMT1	2	1	0	1	0.2282
EMCN	2	1	0	1	0.22837
WDR76	2	1	0	1	0.22845
PDE6D	2	1	0	1	0.22854
NDUFA5	2	1	0	1	0.22855
POLA1	2	1	0	1	0.22859
ZFP14	2	1	0	1	0.22862
ALDH1A2	2	1	0	1	0.22866
C21orf33	2	1	0	1	0.22891
C11orf54	2	1	0	1	0.22899
PRADC1	2	1	0	1	0.22909
TRPM4	2	1	0	1	0.22927
ELOVL6	29	7	2	5	0.22999
CDH2	29	5	0	5	0.23087
ZSWIM6	29	5	0	5	0.2334
MAPK8IP3	8	2	0	2	0.2375
LMAN1	8	2	0	2	0.23786
FAR1	8	2	0	2	0.23788
CLCN5	37	7	1	6	0.23806
FKBP14	8	2	0	2	0.23811
NADK2	8	2	0	2	0.23814
CLOCK	45	9	2	7	0.23822
FAM171B	8	2	0	2	0.2384
FOXN2	22	4	0	4	0.23858
VPS36	8	2	0	2	0.23865
CPE	8	2	0	2	0.23865
JAK1	8	3	1	2	0.23873
GUCD1	8	2	0	2	0.23878
ZNF106	8	2	0	2	0.23897
IGF2BP3	8	2	0	2	0.23898
NID1	8	2	0	2	0.2391
UHRF1BP1	8	2	0	2	0.23916
SDC3	8	2	0	2	0.23935
TRIM41	8	2	0	2	0.2394
PRKAR2B	8	2	0	2	0.2394
SZT2	8	2	0	2	0.23941
CCNJL	8	3	1	2	0.23944
KLHDC8A	8	2	0	2	0.23944
RAP1GDS1	8	2	0	2	0.23951
RGS6	8	2	0	2	0.23959
VPS26A	8	3	1	2	0.23959
RIOK3	8	2	0	2	0.23965
GSG1L	8	2	0	2	0.23968
PDZD4	8	2	0	2	0.2398
RNF139	8	2	0	2	0.23994
GDAP1L1	8	2	0	2	0.24
SEC22C	8	2	0	2	0.24009
RASGEF1B	8	3	1	2	0.24009
FAM20B	8	2	0	2	0.24012
SERTAD3	8	2	0	2	0.2402
PEX5	8	3	1	2	0.24025
CECR2	22	4	0	4	0.24026
RHOBTB2	8	3	1	2	0.24027
DNAJC18	8	2	0	2	0.24028
IL18BP	8	2	0	2	0.24038
SNTB1	8	2	0	2	0.24039
MYH9	22	4	0	4	0.24047
N4BP2L1	8	2	0	2	0.24051
HDGF	8	3	1	2	0.24052
ANGPTL2	8	2	0	2	0.24055
NR2C1	8	2	0	2	0.2406
NFE2L2	8	2	0	2	0.24062
RAB27B	8	2	0	2	0.24063
GPR161	8	2	0	2	0.24073
TMEM167B	8	2	0	2	0.24076
STK4	22	4	0	4	0.24086
DDX6	22	4	0	4	0.24086
CADM4	8	2	0	2	0.24105
PRDM5	8	2	0	2	0.24106
MRAS	8	3	1	2	0.24107
TPM3	22	4	0	4	0.24108
THUMPD3	8	2	0	2	0.24113
RIMBP2	8	2	0	2	0.2412
TXNRD1	8	2	0	2	0.24125
HSPA5	8	2	0	2	0.24126
ARHGEF2	8	2	0	2	0.24127
ADAM23	8	2	0	2	0.24135
MAX	8	2	0	2	0.24139
ITGA2	8	3	1	2	0.24141
DTX1	8	2	0	2	0.24146
RAB4A	22	4	0	4	0.24147
ACO1	8	2	0	2	0.24148
LPCAT1	8	2	0	2	0.24152
SPCS3	8	2	0	2	0.24169
C12orf49	8	3	1	2	0.24173
SIDT2	8	3	1	2	0.24189
LGALS8	8	2	0	2	0.242
GCA	8	2	0	2	0.24221
RBM8A	8	2	0	2	0.24227
ABCB7	8	2	0	2	0.24246
ATP6V1A	8	2	0	2	0.24253
LIFR	22	4	0	4	0.24273
ZFP36L1	22	4	0	4	0.24277
KIAA1462	22	5	1	4	0.24303
PTPRA	8	2	0	2	0.24306
ZMAT4	8	2	0	2	0.24316
UBE2V2	22	4	0	4	0.24342
LEPROTL1	15	3	0	3	0.24698
KIAA1614	15	3	0	3	0.24714
CDKN1B	15	3	0	3	0.24722
KHNYN	15	4	1	3	0.24744
TANC1	15	4	1	3	0.24746
RAB39B	15	3	0	3	0.24753
MRVI1	15	3	0	3	0.24764
MDGA1	15	3	0	3	0.24765
PAXBP1	15	3	0	3	0.24773
LRP4	15	3	0	3	0.24798
ARRB1	15	3	0	3	0.24815
GPR26	15	3	0	3	0.24817
GRAMD4	15	3	0	3	0.24832
ZDHHC2	15	3	0	3	0.2486
G6PC3	15	3	0	3	0.24892
OSBPL8	15	3	0	3	0.24901
PDE8B	15	3	0	3	0.24907
RAB1A	15	3	0	3	0.24911
SPEN	15	4	1	3	0.24912
NDRG3	15	3	0	3	0.24932
GREB1L	15	3	0	3	0.2495
SAR1A	15	3	0	3	0.24952
HTR2C	15	3	0	3	0.24983
RASSF5	15	4	1	3	0.24992
STT3B	15	3	0	3	0.2502
FRK	30	6	1	5	0.25222
AKIRIN1	30	6	1	5	0.2523
TNRC6C	30	6	1	5	0.25243
ZEB1	30	5	0	5	0.25268
ZNF280C	30	5	0	5	0.25384
FMR1	30	5	0	5	0.25445
FXR1	38	7	1	6	0.25538
RGS17	38	7	1	6	0.25599
KCMF1	54	8	0	8	0.25762
CELF1	38	6	0	6	0.25776
DCP2	38	6	0	6	0.25859
ATXN1	46	8	1	7	0.26047
SERTAD4	23	4	0	4	0.26569
NRK	23	4	0	4	0.26631
ZDHHC20	23	4	0	4	0.26699
ATXN3	23	4	0	4	0.26726
COPS2	23	5	1	4	0.26743
KDM3A	23	4	0	4	0.26756
BMP2K	23	5	1	4	0.26823
ATXN7L1	23	6	2	4	0.26879
SMIM14	23	5	1	4	0.26888
KPNB1	23	4	0	4	0.27008
CAMSAP2	23	4	0	4	0.27142
MLLT3	31	5	0	5	0.27488
GJA9	31	6	1	5	0.27637
AP5M1	47	7	0	7	0.27644
MYCBP	31	5	0	5	0.27715
ABCA1	31	6	1	5	0.27716
LNPEP	31	5	0	5	0.2774
RAB10	31	7	2	5	0.27768
FAM104A	16	3	0	3	0.279
STAU2	16	3	0	3	0.27983
ZCCHC11	16	3	0	3	0.27986
MAN2A1	16	3	0	3	0.28023
NMT2	16	3	0	3	0.28034
MPP6	16	3	0	3	0.28051
AGO1	72	12	2	10	0.28056
SNX12	16	4	1	3	0.28067
ERBB2IP	16	3	0	3	0.28077
NCOA7	16	3	0	3	0.28096
ATP7A	16	4	1	3	0.28103
LSM14B	16	3	0	3	0.28122
NXT2	16	3	0	3	0.28141
KREMEN1	16	3	0	3	0.2817
SLC7A1	16	4	1	3	0.28188
HBEGF	16	3	0	3	0.28233
DNAJB5	16	3	0	3	0.28242
CACNB2	16	3	0	3	0.2827
PHF19	16	4	1	3	0.28277
UGCG	16	3	0	3	0.28296
PNN	9	2	0	2	0.28304
ANK2	16	3	0	3	0.28319
RELT	9	3	1	2	0.28331
EFR3A	9	2	0	2	0.28338
EDNRB	16	3	0	3	0.28357
SMAP1	9	2	0	2	0.28358
ITM2B	9	2	0	2	0.28368
RIC3	9	2	0	2	0.28374
APEX1	9	2	0	2	0.28374
XPOT	9	2	0	2	0.28387
WIPF3	9	2	0	2	0.28391
CCDC93	9	2	0	2	0.28403
TPPP	9	3	1	2	0.28415
ANKRD27	9	2	0	2	0.28442
GLUL	9	2	0	2	0.28444
FRY	9	3	1	2	0.2845
FLOT2	9	2	0	2	0.28462
RTCB	9	2	0	2	0.28465
OCIAD2	9	2	0	2	0.2847
HMGN2	9	2	0	2	0.28476
MFSD2A	9	2	0	2	0.28479
EAF1	9	2	0	2	0.28479
LDLR	9	3	1	2	0.2848
MZT1	9	2	0	2	0.28501
ATG4D	9	2	0	2	0.28505
ARF4	9	2	0	2	0.28512
ELOVL5	9	2	0	2	0.28514
ENOX2	9	2	0	2	0.28521
CUL2	9	3	1	2	0.28521
ZNF784	9	2	0	2	0.28524
SPARC	9	2	0	2	0.28524
TFAM	9	2	0	2	0.28526
HACE1	9	2	0	2	0.28527
PLEKHO2	9	3	1	2	0.2853
NOS1AP	9	2	0	2	0.28539
RIC8B	9	2	0	2	0.2854
L3MBTL3	9	3	1	2	0.28545
PACS1	9	2	0	2	0.28546
VSIG10	9	2	0	2	0.28548
NXPE3	9	3	1	2	0.28553
KIAA1033	9	2	0	2	0.28554
TIMM22	9	2	0	2	0.28557
CHD5	9	4	2	2	0.28562
ATP6V0A2	9	2	0	2	0.28568
TGFBRAP1	9	3	1	2	0.28578
VWC2	9	2	0	2	0.2858
CASP2	9	2	0	2	0.28586
ERGIC1	9	2	0	2	0.28588
STX1B	9	2	0	2	0.2859
USP25	9	3	1	2	0.28591
INTU	9	2	0	2	0.28605
YWHAQ	9	3	1	2	0.28613
SLIT1	9	2	0	2	0.28621
HDAC7	9	2	0	2	0.28626
KIF5B	9	2	0	2	0.28628
LHX2	9	2	0	2	0.28636
YAP1	9	3	1	2	0.28641
CNNM1	9	2	0	2	0.28651
RNF114	9	2	0	2	0.28653
PTPRU	9	2	0	2	0.28655
PHAX	9	2	0	2	0.2866
SULT4A1	9	2	0	2	0.28667
TRIM23	9	2	0	2	0.28669
SLC35B3	9	2	0	2	0.28673
SLC1A1	9	2	0	2	0.28674
TRPC3	9	2	0	2	0.28695
RAB23	9	2	0	2	0.28721
GCC1	9	2	0	2	0.28729
PUM1	9	2	0	2	0.28733
CS	9	2	0	2	0.28737
AGAP2	9	2	0	2	0.28739
SLC35E1	9	2	0	2	0.28752
RALGDS	9	2	0	2	0.28752
TMEM38B	9	2	0	2	0.28757
SLC30A9	9	2	0	2	0.28846
GRB2	9	2	0	2	0.28874
SERBP1	24	5	1	4	0.29172
SCN2B	24	5	1	4	0.29326
KIAA0355	24	4	0	4	0.29332
CDK14	24	4	0	4	0.2943
NFATC2	24	5	1	4	0.29431
VAPA	24	4	0	4	0.29442
ANKRD17	24	5	1	4	0.29482
SLC22A23	24	5	1	4	0.29491
RPP14	24	6	2	4	0.29551
HGF	24	4	0	4	0.29563
CALM1	24	5	1	4	0.29589
BCL7A	24	5	1	4	0.29616
TMEM135	24	5	1	4	0.29657
RAB3C	24	4	0	4	0.29661
YWHAG	24	4	0	4	0.29668
UBE2K	32	6	1	5	0.299
ANKRD52	73	11	1	10	0.2992
HSPA4L	32	6	1	5	0.29948
CHD7	40	7	1	6	0.30101
SRGAP3	32	6	1	5	0.3012
LSAMP	32	5	0	5	0.30126
KLF7	65	10	1	9	0.30705
GAB2	17	3	0	3	0.31202
KLHL14	17	3	0	3	0.31242
AP1AR	17	3	0	3	0.31269
SON	17	3	0	3	0.31272
PPCS	3	1	0	1	0.31308
TLK2	17	3	0	3	0.31314
NUS1	17	3	0	3	0.31324
RAB8B	17	4	1	3	0.31338
ME1	3	1	0	1	0.31354
DOC2A	3	1	0	1	0.31354
TMEM184B	17	3	0	3	0.31389
CDK17	17	4	1	3	0.31402
RNF141	17	3	0	3	0.31407
KBTBD8	17	3	0	3	0.31422
ATXN7L3B	17	4	1	3	0.31429
RHEBL1	3	1	0	1	0.31439
B4GALT5	17	3	0	3	0.31454
C17orf70	3	1	0	1	0.31456
RAB6B	17	3	0	3	0.31463
IGFBP7	3	1	0	1	0.31481
ATF7IP2	3	2	1	1	0.31491
TOP1	17	3	0	3	0.31504
IBSP	3	1	0	1	0.31508
BMP5	3	1	0	1	0.31515
EFR3B	3	1	0	1	0.3152
PARL	3	1	0	1	0.31532
NOV	3	1	0	1	0.31535
MAML1	17	3	0	3	0.31541
NPTN	17	3	0	3	0.31543
KCNA4	17	3	0	3	0.31556
EFS	3	1	0	1	0.31564
CHERP	3	1	0	1	0.31567
AARS	3	1	0	1	0.31572
LYST	3	2	1	1	0.31577
MAPKAPK3	3	1	0	1	0.31579
ZFY	3	1	0	1	0.31583
WDR48	3	1	0	1	0.31584
SCNM1	3	1	0	1	0.31593
GRIPAP1	3	1	0	1	0.31597
COL26A1	3	1	0	1	0.31597
TM2D3	3	1	0	1	0.31601
PITHD1	3	1	0	1	0.31602
COA5	3	1	0	1	0.31603
BRSK1	3	1	0	1	0.31606
RRAS	3	1	0	1	0.31614
RCN1	3	1	0	1	0.31615
KIRREL3	3	1	0	1	0.31617
RRN3	3	1	0	1	0.31621
DMPK	3	1	0	1	0.31628
OMG	3	2	1	1	0.3163
NUPL2	3	1	0	1	0.31639
GLRX5	3	1	0	1	0.31642
NISCH	3	2	1	1	0.31645
SSRP1	3	1	0	1	0.31647
CCDC82	3	1	0	1	0.31649
PTPN13	3	1	0	1	0.31655
MRPL48	3	1	0	1	0.31657
RPN1	3	1	0	1	0.31657
COMMD10	3	1	0	1	0.31658
EPHA5	17	4	1	3	0.31658
ASAP3	3	1	0	1	0.31659
PDIA5	3	1	0	1	0.31662
CDKN2AIPNL	3	1	0	1	0.31663
STK32B	3	1	0	1	0.31671
DROSHA	3	1	0	1	0.31671
AARS2	3	1	0	1	0.31672
DCAF6	3	1	0	1	0.31672
AFF2	3	1	0	1	0.31672
BCORL1	17	3	0	3	0.31679
UBTD1	3	1	0	1	0.31685
SH2D3C	3	1	0	1	0.3169
RPA3	3	1	0	1	0.31691
CEND1	3	1	0	1	0.31694
DHX35	3	1	0	1	0.31696
C7orf25	3	1	0	1	0.31701
RIPK4	3	1	0	1	0.31707
GBA2	3	1	0	1	0.3171
PROM1	3	1	0	1	0.31715
AAED1	3	1	0	1	0.31716
GPALPP1	3	1	0	1	0.31716
DENND5A	3	1	0	1	0.31719
ALDH4A1	3	1	0	1	0.31722
DTL	3	1	0	1	0.31722
RASL12	3	1	0	1	0.31723
ST7L	3	1	0	1	0.31723
ATG5	3	1	0	1	0.31724
GORASP1	3	1	0	1	0.31725
CERS1	3	2	1	1	0.31726
POLI	3	1	0	1	0.31727
IDH3A	3	2	1	1	0.3173
ARL6IP6	3	1	0	1	0.31731
NR2E1	3	1	0	1	0.31732
TMEM151A	3	1	0	1	0.31733
TTC39B	3	1	0	1	0.31736
OMA1	3	1	0	1	0.31738
C19orf47	3	1	0	1	0.31745
FMN2	3	1	0	1	0.31745
PTP4A2	3	1	0	1	0.31749
SH3BP5	17	4	1	3	0.3175
DBF4	3	1	0	1	0.31751
USF1	3	1	0	1	0.31755
RGS1	3	1	0	1	0.31756
YIF1B	3	2	1	1	0.31762
ALDH1L1	3	1	0	1	0.31764
PLK3	3	1	0	1	0.31766
IFNAR2	3	1	0	1	0.31769
PGM2	3	1	0	1	0.3177
RNF122	3	1	0	1	0.31771
HRH1	3	1	0	1	0.31772
POSTN	3	1	0	1	0.31773
C6orf57	3	2	1	1	0.31773
NPBWR1	3	1	0	1	0.31774
SLCO2A1	3	1	0	1	0.31775
BIN1	3	1	0	1	0.31776
MYO16	3	1	0	1	0.31781
POC1A	3	1	0	1	0.31783
FBXO38	3	1	0	1	0.31784
MAP9	3	1	0	1	0.31785
NCSTN	3	1	0	1	0.31786
LPAR4	3	1	0	1	0.31787
POLR1E	3	1	0	1	0.3179
PRR13	3	1	0	1	0.31792
PCGF2	3	1	0	1	0.31799
GSPT2	3	1	0	1	0.31799
PNP	3	1	0	1	0.31799
ACTA2	3	1	0	1	0.31804
NEU1	3	1	0	1	0.31804
CAV1	3	1	0	1	0.31805
ATXN7L2	3	2	1	1	0.31807
FCGRT	3	1	0	1	0.31812
PCED1A	3	1	0	1	0.31812
ADORA2B	3	1	0	1	0.31813
TMEM9	3	1	0	1	0.31815
WWP2	3	1	0	1	0.31817
PPP1R14C	3	1	0	1	0.31817
COX17	3	1	0	1	0.31825
KCNIP4	3	1	0	1	0.31826
PIK3AP1	3	1	0	1	0.31827
DUSP9	3	1	0	1	0.31832
BRK1	3	1	0	1	0.31832
HHEX	3	1	0	1	0.31834
WDR33	3	1	0	1	0.31834
ABI3BP	3	1	0	1	0.31835
RWDD2A	3	1	0	1	0.31836
RNF10	3	1	0	1	0.31846
ABCB10	3	1	0	1	0.31847
ENTPD6	3	1	0	1	0.31853
FAM214B	3	1	0	1	0.31855
SYT12	3	1	0	1	0.31856
KCNH8	3	1	0	1	0.3186
TRRAP	3	1	0	1	0.31873
LAPTM4B	3	1	0	1	0.31873
PHLDA2	3	1	0	1	0.31874
RCC1	3	1	0	1	0.31876
GHDC	3	1	0	1	0.31877
NINL	3	1	0	1	0.31879
C1D	3	1	0	1	0.3188
ESYT3	3	1	0	1	0.31885
TNMD	3	2	1	1	0.31888
TACR3	3	1	0	1	0.31889
CLK2	3	1	0	1	0.31892
USP9Y	3	1	0	1	0.31895
FYB	3	1	0	1	0.31908
G6PD	3	1	0	1	0.3191
UBALD2	3	1	0	1	0.31913
USP4	3	1	0	1	0.31919
GORASP2	3	2	1	1	0.31919
BCAM	3	1	0	1	0.3192
ARFGEF1	25	4	0	4	0.31922
UNG	3	2	1	1	0.31932
SCAMP4	3	1	0	1	0.31936
EMC1	3	1	0	1	0.31937
MRPL35	3	1	0	1	0.3194
INPP5J	3	2	1	1	0.31944
PARPBP	3	1	0	1	0.31951
BLOC1S2	3	1	0	1	0.31956
RASAL1	3	1	0	1	0.31958
DNAJB2	3	1	0	1	0.31966
LYRM1	3	1	0	1	0.31967
SLC37A2	3	1	0	1	0.31974
TMEM165	3	1	0	1	0.32003
SLC13A5	3	1	0	1	0.32008
IFT20	3	1	0	1	0.32008
DCBLD1	3	1	0	1	0.3201
ATG12	3	1	0	1	0.32016
HMGCLL1	3	1	0	1	0.32017
SNAPIN	3	1	0	1	0.32018
PLEKHH3	3	1	0	1	0.3202
CXCL12	3	1	0	1	0.32025
MRPS14	3	1	0	1	0.32025
USP5	3	1	0	1	0.32051
BORA	3	1	0	1	0.32083
SLC24A4	25	5	1	4	0.3213
CBL	41	6	0	6	0.32243
PARP8	25	4	0	4	0.32244
LYSMD3	25	5	1	4	0.32251
TMEM33	25	4	0	4	0.32253
EPC1	33	6	1	5	0.32269
BCL9L	25	5	1	4	0.32274
PPP1CB	25	4	0	4	0.32278
ZNF618	41	7	1	6	0.32282
PIK3C2A	25	5	1	4	0.32285
PRICKLE2	25	4	0	4	0.32302
PDE7B	25	4	0	4	0.32331
RASAL2	41	6	0	6	0.32353
SNX27	25	4	0	4	0.3237
CNOT2	33	5	0	5	0.3237
MARCH6	25	5	1	4	0.32374
DCAF12	25	4	0	4	0.32386
SRGAP2	25	4	0	4	0.3244
RASA1	33	5	0	5	0.32441
GPR153	10	3	1	2	0.3269
FRMPD3	10	2	0	2	0.32785
WWP1	10	3	1	2	0.32793
PLEKHA1	10	3	1	2	0.328
ADCY5	10	3	1	2	0.32811
CEP57L1	10	2	0	2	0.32865
PALLD	10	3	1	2	0.32869
B4GALT6	10	3	1	2	0.32878
EFHD2	10	2	0	2	0.32881
SLC16A14	10	2	0	2	0.32888
LSM12	10	2	0	2	0.329
MAL2	10	2	0	2	0.32908
GRIA2	10	2	0	2	0.32911
KANK4	10	2	0	2	0.32916
FUT8	10	2	0	2	0.32917
VAV2	10	4	2	2	0.32917
LHX8	10	3	1	2	0.32925
ALDH6A1	10	2	0	2	0.32932
IQGAP2	10	2	0	2	0.32939
DMRTA2	10	3	1	2	0.32939
LUC7L	10	2	0	2	0.32944
CYTH1	10	2	0	2	0.32945
SMEK2	10	2	0	2	0.32947
LONRF1	10	2	0	2	0.32949
VHL	10	2	0	2	0.3295
TOMM70A	10	2	0	2	0.3296
EGLN3	10	3	1	2	0.32967
TGIF1	10	2	0	2	0.32981
TEX2	10	2	0	2	0.32981
TSPAN5	10	3	1	2	0.32981
AK2	10	2	0	2	0.32982
LRIG3	10	2	0	2	0.32985
PIK3IP1	10	3	1	2	0.32987
PIAS4	10	2	0	2	0.33005
ZC2HC1C	10	2	0	2	0.33015
TMEM41A	10	2	0	2	0.3303
PPIG	10	3	1	2	0.33031
PARP16	10	2	0	2	0.33033
SMAD9	10	2	0	2	0.33046
ABHD17C	10	2	0	2	0.33047
SNAP91	10	2	0	2	0.33049
SVIP	10	2	0	2	0.33051
PELI2	10	3	1	2	0.33052
SYDE2	10	3	1	2	0.33053
PXK	10	3	1	2	0.33061
FOXO4	10	2	0	2	0.33082
SGPL1	10	2	0	2	0.33086
BDP1	10	2	0	2	0.3309
ACHE	10	2	0	2	0.33096
EDC3	10	2	0	2	0.33105
CDS1	10	2	0	2	0.3311
LMNB2	10	2	0	2	0.33113
CCNA2	10	2	0	2	0.33115
PDPN	10	2	0	2	0.3312
TSPAN12	10	2	0	2	0.33122
DUSP10	10	2	0	2	0.33128
RBPMS	10	2	0	2	0.33133
CDKN2AIP	10	2	0	2	0.3314
SYDE1	10	3	1	2	0.33141
GRM4	10	2	0	2	0.33143
ABHD17B	10	2	0	2	0.33171
PHYHIPL	10	2	0	2	0.3318
RCHY1	10	2	0	2	0.33186
EIF4A2	10	2	0	2	0.33191
APTX	10	2	0	2	0.33203
MAP4K2	10	2	0	2	0.33207
LRRC8C	10	2	0	2	0.33209
STAM2	10	2	0	2	0.33336
RAB5C	10	2	0	2	0.33419
SP1	50	7	0	7	0.33552
TMEM168	18	4	1	3	0.34208
SETD1B	18	4	1	3	0.34412
DPP8	18	4	1	3	0.3447
TNKS	18	3	0	3	0.34511
KLF4	18	3	0	3	0.34514
PTPN11	18	3	0	3	0.34514
STYX	34	7	2	5	0.34528
ASB7	18	4	1	3	0.3456
TMEM132B	18	4	1	3	0.34595
ZNF827	34	6	1	5	0.34635
TERF2	18	3	0	3	0.34638
NF1	18	4	1	3	0.34639
DESI2	18	3	0	3	0.34663
NHS	18	4	1	3	0.34671
IGFBP5	18	3	0	3	0.34694
SP2	18	3	0	3	0.34707
PLEKHG3	18	3	0	3	0.34715
MMGT1	18	3	0	3	0.3472
PAPD4	18	4	1	3	0.34806
ESCO1	18	3	0	3	0.3481
ZBTB43	26	6	2	4	0.34843
CCNY	18	3	0	3	0.34847
PTAR1	26	4	0	4	0.34855
RAB11A	26	4	0	4	0.34898
DCUN1D5	26	5	1	4	0.34948
RICTOR	26	5	1	4	0.3495
BDNF	26	5	1	4	0.34954
VAT1L	18	3	0	3	0.34958
AGO4	26	5	1	4	0.34963
DMD	26	4	0	4	0.3497
CHD1	26	4	0	4	0.34982
CXorf23	26	4	0	4	0.35032
KLF12	51	8	1	7	0.35711
TNIK	51	8	1	7	0.35904
PPAP2B	43	7	1	6	0.36384
TANC2	43	7	1	6	0.36743
CHST7	11	3	1	2	0.36942
GJD2	11	2	0	2	0.37011
M6PR	11	4	2	2	0.37057
WNT4	11	3	1	2	0.37071
TSHZ1	11	2	0	2	0.37094
FREM2	11	2	0	2	0.37109
XRCC5	11	2	0	2	0.37121
DOCK9	11	2	0	2	0.37158
SUN2	11	2	0	2	0.37164
TRAK2	11	2	0	2	0.37167
KLF11	11	3	1	2	0.37172
MED28	11	2	0	2	0.37182
ZNF629	11	3	1	2	0.37185
KLF9	11	3	1	2	0.37193
PRLR	11	2	0	2	0.37198
E2F6	11	2	0	2	0.37198
ABCG4	11	4	2	2	0.37212
N4BP2	11	2	0	2	0.37218
HNRNPU	35	5	0	5	0.37229
MLLT10	11	2	0	2	0.37242
SHC1	11	2	0	2	0.3725
ARSJ	11	3	1	2	0.3729
GXYLT2	11	2	0	2	0.37295
CALD1	11	3	1	2	0.37301
IPO8	11	2	0	2	0.37321
CA7	11	2	0	2	0.37332
SAMD4B	11	2	0	2	0.37341
C17orf85	27	5	1	4	0.37355
STT3A	11	2	0	2	0.37364
ST3GAL2	11	2	0	2	0.37369
SLAIN1	11	2	0	2	0.37369
CADM2	35	6	1	5	0.37369
KIF1C	11	3	1	2	0.3737
GJA1	11	3	1	2	0.37371
MAN1A2	11	2	0	2	0.37379
HSPD1	11	2	0	2	0.37381
RYR2	11	2	0	2	0.37396
DIAPH1	11	3	1	2	0.37398
FYCO1	11	3	1	2	0.37403
EIF4E3	35	5	0	5	0.37408
TAF1D	11	2	0	2	0.37408
TMEM115	11	2	0	2	0.3742
UVRAG	11	2	0	2	0.37434
HSP90B1	11	2	0	2	0.37446
TXNL1	11	2	0	2	0.37452
P4HA2	11	2	0	2	0.37467
RBM18	11	2	0	2	0.37481
ELP4	11	2	0	2	0.37484
SCARB2	11	2	0	2	0.37487
NUP153	11	2	0	2	0.37493
EGLN1	11	4	2	2	0.37499
MAP2K4	11	2	0	2	0.37507
MSN	11	2	0	2	0.37523
TBR1	11	2	0	2	0.37525
CBX7	11	2	0	2	0.37541
ZNF770	11	2	0	2	0.37544
SLC12A5	11	2	0	2	0.37564
RNF144B	11	3	1	2	0.37572
CBX2	11	3	1	2	0.37585
PLXNA4	27	5	1	4	0.3759
ATAD1	11	2	0	2	0.37594
CXXC5	11	2	0	2	0.37596
TMED8	19	5	2	3	0.37632
LRRC7	11	2	0	2	0.37639
AREL1	11	3	1	2	0.37656
UNC5D	27	4	0	4	0.3767
MDM4	27	4	0	4	0.37724
SPTLC2	19	3	0	3	0.37748
STX6	19	4	1	3	0.37774
ROCK1	52	8	1	7	0.37792
PPIP5K2	19	4	1	3	0.37798
RBM24	27	6	2	4	0.3781
TESK2	19	3	0	3	0.37818
ERN1	19	3	0	3	0.37824
MTSS1L	19	4	1	3	0.37828
ZFYVE26	19	4	1	3	0.37861
SPATS2L	19	3	0	3	0.3788
MOSPD1	19	3	0	3	0.37915
SFMBT1	19	4	1	3	0.37917
INO80	27	5	1	4	0.37924
ZNF507	19	3	0	3	0.37944
DGKI	19	3	0	3	0.37951
VCPIP1	19	3	0	3	0.37953
NEBL	19	4	1	3	0.37967
SOS1	19	4	1	3	0.37979
HOMER1	19	3	0	3	0.3801
ATF7IP	19	3	0	3	0.38016
MLXIP	19	3	0	3	0.38043
WDFY3	19	4	1	3	0.38057
IGF2R	19	4	1	3	0.38109
PPM1D	19	4	1	3	0.38111
FBXO41	19	4	1	3	0.38138
KDM5B	19	3	0	3	0.38176
[truncated: 4,871 more rows]
