# Supplementary material for: Cortical Morphogenesis during Embryonic Development Is Regulated by miR-34c and miR-204
Source: Front Mol Neurosci. 2017 Feb 9;10:31. doi: 10.3389/fnmol.2017.00031 (PMC5299138; doi:10.3389/fnmol.2017.00031)
Supplement: Supplementary file 2 [file Table2.XLSX]

## Sheet: Sheet1
	Supplementary Table S2.
	In situ hybridization probes:
	Custom designed alkaline phosphatase-labelled DNA probes
	GAPDH mRNA	CCTGCTTCACCACCTTCTTGATGTCA
	DCX mRNA	GTCCCCATTGCGGTAGAAACGTACCTTC
	Alkaline phosphatase-labelled LNA probes
	miR-34c	GcaaTcaGcuAacTacAcuGccT
	miR-204	agGcaTagGauGacAaaGggAa
		Capitals indicate LNA and lower cases indicate 2′-OMe-RNA
	PCR primers for Luciferase reporter assay:
	LIS1-3’UTR/SgfI-fwd	ATGCGCGATCGCTTCCTGAGAGATGTCTCTGGAAGGG
	Lis1-3’UTR/NotI rev	GCATGCGGCCGCGCGGGGCTTGGTAAATCTAAAGCC
	The cloned LIS1 3’UTR fragment contains all three miR-15a/miR-16 target sites.
	Primers for Site-directed, Ligase-Independent Mutagenesis
	LIS1 miR-15a-mut-fwd	T ACTCGAGA TTTTCTGTCCTATTTTGAGAAATATAAATACATAG
	LIS1 miR-15a-mut-rev	TCTCGAGT AAC AAG AAC AAA GAT ATT TTC CAT AGT TTT TGT AGA AAA ATC
	DcxUp-3’UTR/SgfI-fwd	ATGCGCGATCGCCAGTCTCTTTTTATAGCAAGAAA
	DcxUp-3’UTR/NotI rev	GCATGCGGCCGCGCAGTGTTATAAACCTGTATCTCAAAAGAC
	This cloned DCX 3’UTR fragment contains the miR-34c target site.
	Primers for Site-directed, Ligase-Independent Mutagenesis
	DCX miR-34c-mut-fwd	CTGT TTCTCGAG AACAGTAACCTCCAGGAGAAAACAAGATG
	DCX miR-34c-mut-rev	TT CTCGAGAA AC AGC ATA ATT TCT AAA CTA CAT TAT TCT TCT GC
	DcxDown-3’UTR/SgfI-fwd	ATGCGCGATCGCGTTTTAACTAAACTGGTAGGCAATCGGAG
	DcxDown-3’UTR/NotI rev	GCATGCGGCCGCTCAATCCTGAAATGTAATCAAATGGCC
	This cloned DCX 3’UTR fragment contains both miR-204 target sites.
	Primers for Site-directed, Ligase-Independent Mutagenesis
	DCX miR-204-mut1-fwd	CA ACTCGAG T TTG AAC AAG TAA GAG GTT ATG CCA AAA TGTC
	DCX miR-204-mut1-rev	A CTCGAGT T GGA TAA CTT ATA AAG AAA AGT CAT TGT AAA TTT TGG C
	DCX miR-204-mut2-fwd	ATTTTC ACTCGAG GAAAGTTTAAAATGGAAACAGCCC
	DCX miR-204-mut2-rev	CTTTC CTCGAGT GAA AAT GGC CAT AAA AAC ATT TTC TG
